# Supplementary material for: Sex Differences in the Initiation and Progression of Necroptosis Following Kidney Ischemia–Reperfusion Injury
Source: Biomedicines. 2025 Aug 27;13(9):2085. doi: 10.3390/biomedicines13092085 (PMC12467248; doi:10.3390/biomedicines13092085)
Supplement: Supplementary file 1 [file biomedicines-13-02085-s001.zip]

Archive with 1 entries (1 files):
- biomedicines-3776597-Supplemental Table.xlsx
