# Supplementary material for: Sex Differences in the Initiation and Progression of Necroptosis Following Kidney Ischemia–Reperfusion Injury
Source: Biomedicines. 2025 Aug 27;13(9):2085. doi: 10.3390/biomedicines13092085 (PMC12467248; doi:10.3390/biomedicines13092085)
Supplement: Supplementary file 1 [file biomedicines-13-02085-s001.zip › biomedicines-3776597-Supplemental Table.xlsx]

## Sheet: Figure 2
	Plasma Creatinine						BUN
	Tukey's multiple comparisons test	Mean Diff.	95.00% CI of diff.				Tukey's multiple comparisons test	Predicted (LS) mean diff.	95.00% CI of diff.
	Baseline						Baseline
	male-Sham vs. male-AKI	-0.02375	-0.05248 to 0.004982				male-Sham vs. male-AKI	1.667	-27.08 to 30.41
	male-Sham vs. female-Sham	0.01	-0.01826 to 0.03826				male-Sham vs. female-Sham	7	-21.75 to 35.75
	male-Sham vs. female-AKI	-0.0275	-0.05612 to 0.001117				male-Sham vs. female-AKI	2.667	-26.08 to 31.41
	male-AKI vs. female-Sham	0.03375	0.01243 to 0.05507				male-AKI vs. female-Sham	5.333	-23.41 to 34.08
	male-AKI vs. female-AKI	-0.00375	-0.02512 to 0.01762				male-AKI vs. female-AKI	1	-27.75 to 29.75
	female-Sham vs. female-AKI	-0.0375	-0.05081 to -0.02419				female-Sham vs. female-AKI	-4.333	-33.08 to 24.41
	0						0
	male-Sham vs. male-AKI	-0.09876	-0.1333 to -0.06421				male-Sham vs. male-AKI	-27.73	-56.48 to 1.015
	male-Sham vs. female-Sham	0.0175	-0.02209 to 0.05709				male-Sham vs. female-Sham	3	-25.75 to 31.75
	male-Sham vs. female-AKI	-0.1049	-0.2329 to 0.02308				male-Sham vs. female-AKI	-21.95	-50.70 to 6.795
	male-AKI vs. female-Sham	0.1163	0.07406 to 0.1585				male-AKI vs. female-Sham	30.73	1.985 to 59.48
	male-AKI vs. female-AKI	-0.00616	-0.1299 to 0.1176				male-AKI vs. female-AKI	5.78	-22.97 to 34.53
	female-Sham vs. female-AKI	-0.1224	-0.2446 to -0.0001920				female-Sham vs. female-AKI	-24.95	-53.70 to 3.795
	3						3
	male-Sham vs. male-AKI	-0.2607	-0.3618 to -0.1596				male-Sham vs. male-AKI	-44.53	-73.28 to -15.78
	male-Sham vs. female-Sham	0.027	0.004152 to 0.04985				male-Sham vs. female-Sham	8.333	-20.41 to 37.08
	male-Sham vs. female-AKI	-0.223	-0.4794 to 0.03334				male-Sham vs. female-AKI	-17.14	-45.88 to 11.61
	male-AKI vs. female-Sham	0.2877	0.1854 to 0.3901				male-AKI vs. female-Sham	52.86	24.12 to 81.61
	male-AKI vs. female-AKI	0.03771	-0.1986 to 0.2740				male-AKI vs. female-AKI	27.4	-1.353 to 56.14
	female-Sham vs. female-AKI	-0.25	-0.5071 to 0.007026				female-Sham vs. female-AKI	-25.47	-54.22 to 3.279
	6						6
	male-Sham vs. male-AKI	-0.3828	-0.5716 to -0.1941				male-Sham vs. male-AKI	-79.35	-111.5 to -47.21
	male-Sham vs. female-Sham	0.02125	-0.001128 to 0.04363				male-Sham vs. female-Sham	3.667	-25.08 to 32.41
	male-Sham vs. female-AKI	-0.1575	-0.3014 to -0.01357				male-Sham vs. female-AKI	-39.53	-68.28 to -10.78
	male-AKI vs. female-Sham	0.4041	0.2146 to 0.5936				male-AKI vs. female-Sham	83.02	50.88 to 115.2
	male-AKI vs. female-AKI	0.2253	0.04862 to 0.4020				male-AKI vs. female-AKI	39.82	7.677 to 71.96
	female-Sham vs. female-AKI	-0.1787	-0.3236 to -0.03391				female-Sham vs. female-AKI	-43.2	-71.95 to -14.45
	12						12
	male-Sham vs. male-AKI	-1.043	-1.361 to -0.7248				male-Sham vs. male-AKI	-141.7	-170.4 to -112.9
	male-Sham vs. female-Sham	0.02325	0.0007209 to 0.04578				male-Sham vs. female-Sham	7.667	-21.08 to 36.41
	male-Sham vs. female-AKI	-0.1563	-0.3372 to 0.02454				male-Sham vs. female-AKI	-61.35	-90.10 to -32.60
	male-AKI vs. female-Sham	1.066	0.7469 to 1.385				male-AKI vs. female-Sham	149.3	120.6 to 178.1
	male-AKI vs. female-AKI	0.8866	0.5996 to 1.174				male-AKI vs. female-AKI	80.32	51.57 to 109.1
	female-Sham vs. female-AKI	-0.1796	-0.3623 to 0.003229				female-Sham vs. female-AKI	-69.02	-97.76 to -40.27
	24						24
	male-Sham vs. male-AKI	-1.603	-2.345 to -0.8621				male-Sham vs. male-AKI	-141.6	-170.3 to -112.8
	male-Sham vs. female-Sham	0.01	-0.02160 to 0.04160				male-Sham vs. female-Sham	2.333	-26.41 to 31.08
	male-Sham vs. female-AKI	-0.8523	-1.170 to -0.5346				male-Sham vs. female-AKI	-116.3	-145.1 to -87.59
	male-AKI vs. female-Sham	1.613	0.8721 to 2.355				male-AKI vs. female-Sham	143.9	115.1 to 172.6
	male-AKI vs. female-AKI	0.7511	0.07551 to 1.427				male-AKI vs. female-AKI	25.22	-3.531 to 53.96
	female-Sham vs. female-AKI	-0.8623	-1.180 to -0.5446				female-Sham vs. female-AKI	-118.7	-147.4 to -89.92
	48						48
	male-Sham vs. male-AKI	-1.58	-2.523 to -0.6361				male-Sham vs. male-AKI	-164.4	-193.1 to -135.6
	male-Sham vs. female-Sham	0.0025	-0.02148 to 0.02648				male-Sham vs. female-Sham	3	-25.75 to 31.75
	male-Sham vs. female-AKI	-0.3388	-0.5562 to -0.1214				male-Sham vs. female-AKI	-120.7	-149.4 to -91.92
	male-AKI vs. female-Sham	1.582	0.6385 to 2.526				male-AKI vs. female-Sham	167.4	138.6 to 196.1
	male-AKI vs. female-AKI	1.241	0.3345 to 2.147				male-AKI vs. female-AKI	43.72	14.98 to 72.47
	female-Sham vs. female-AKI	-0.3413	-0.5589 to -0.1237				female-Sham vs. female-AKI	-123.7	-152.4 to -94.92
	72(hrs)						72(hrs)
	male-Sham vs. male-AKI	-1.196	-1.890 to -0.5017				male-Sham vs. male-AKI	-155.8	-184.6 to -127.1
	male-Sham vs. female-Sham	0.005	-0.02299 to 0.03299				male-Sham vs. female-Sham	6.333	-22.41 to 35.08
	male-Sham vs. female-AKI	-0.01794	-0.04947 to 0.01360				male-Sham vs. female-AKI	-31.46	-60.21 to -2.716
	male-AKI vs. female-Sham	1.201	0.5062 to 1.896				male-AKI vs. female-Sham	162.1	133.4 to 190.9
	male-AKI vs. female-AKI	1.178	0.4839 to 1.872				male-AKI vs. female-AKI	124.3	95.60 to 153.1
	female-Sham vs. female-AKI	-0.02294	-0.05197 to 0.006096				female-Sham vs. female-AKI	-37.8	-66.55 to -9.049

## Sheet: Figure 3
	Modulla						Cortex
	Šídák's multiple comparisons test	Mean Diff.	95.00% CI of diff.				Šídák's multiple comparisons test	Mean Diff.	95.00% CI of diff.
	male medulla - female-medulla						male-Cortex - female-cortex
	Normal	1	-2.019 to 4.019				Normal	0.6	-3.729 to 4.929
	0	0.2	-2.185 to 2.585				0	-0.6	-4.929 to 3.729
	3	4.8	2.160 to 7.440				3	0.6	-3.729 to 4.929
	6	13.2	1.906 to 24.49				6	8	3.671 to 12.33
	12	15.6	6.951 to 24.25				12	11.6	7.271 to 15.93
	24	31.8	16.25 to 47.35				24	13.2	8.871 to 17.53
	48	36	21.38 to 50.62				48	19.8	15.47 to 24.13
	72(hrs)	25	11.46 to 38.54				72(hrs)	12.4	8.071 to 16.73

## Sheet: Figure 4
	Šídák's multiple comparisons test	Mean Diff.	95.00% CI of diff.				Šídák's multiple comparisons test	Mean Diff.	95.00% CI of diff.
	male-RIPK1 - FEmale-RIPK1						male-RIPK1 - FEmale-RIPK1
	Sham	0.245	-1.729 to 2.219				Sham	-0.195	-0.4937 to 0.1037
	0	0.4004	-15.58 to 16.38				0	0.7318	-0.9017 to 2.365
	3	0.2117	-0.6099 to 1.033				3	0.21	-7.769 to 8.189
	6	2.102	-0.5254 to 4.729				6	0.06357	-1.071 to 1.198
	12	0.9261	-15.62 to 17.47				12	1.036	-14.16 to 16.24
	24	1.429	-4.726 to 7.583				24	1.336	0.8784 to 1.795
	48	-0.05078	-1.574 to 1.473				48	0.7765	-5.108 to 6.661
	72(hrs)	0.2159	-3.790 to 4.222				72(hrs)	1.306	-5.038 to 7.649

## Sheet: Figure 5
Figure 5
	Šídák's multiple comparisons test	Mean Diff.	95.00% CI of diff.
	0
	m-RIPK1 vs. female-RIPK1	0.082	-0.3457 to 0.5097
	m-RIPK1 vs. M-MLKL	0.02	-0.4077 to 0.4477
	m-RIPK1 vs. F-MLKL	0.04867	-0.3791 to 0.4764
	female-RIPK1 vs. M-MLKL	-0.062	-0.4897 to 0.3657
	female-RIPK1 vs. F-MLKL	-0.03333	-0.4611 to 0.3944
	M-MLKL vs. F-MLKL	0.02867	-0.3991 to 0.4564
	3
	m-RIPK1 vs. female-RIPK1	1.478	1.050 to 1.905
	m-RIPK1 vs. M-MLKL	0.2933	-0.1344 to 0.7211
	m-RIPK1 vs. F-MLKL	0.8867	0.4589 to 1.314
	female-RIPK1 vs. M-MLKL	-1.184	-1.612 to -0.7566
	female-RIPK1 vs. F-MLKL	-0.591	-1.019 to -0.1633
	M-MLKL vs. F-MLKL	0.5933	0.1656 to 1.021
	12
	m-RIPK1 vs. female-RIPK1	0.71	0.2823 to 1.138
	m-RIPK1 vs. M-MLKL	0.05333	-0.3744 to 0.4811
	m-RIPK1 vs. F-MLKL	-0.06333	-0.4911 to 0.3644
	female-RIPK1 vs. M-MLKL	-0.6567	-1.084 to -0.2289
	female-RIPK1 vs. F-MLKL	-0.7733	-1.201 to -0.3456
	M-MLKL vs. F-MLKL	-0.1167	-0.5444 to 0.3111
	48
	m-RIPK1 vs. female-RIPK1	0.036	-0.3917 to 0.4637
	m-RIPK1 vs. M-MLKL	-0.63	-1.058 to -0.2023
	m-RIPK1 vs. F-MLKL	-0.1033	-0.5311 to 0.3244
	female-RIPK1 vs. M-MLKL	-0.666	-1.094 to -0.2383
	female-RIPK1 vs. F-MLKL	-0.1393	-0.5671 to 0.2884
	M-MLKL vs. F-MLKL	0.5267	0.09893 to 0.9544

## Sheet: Figure 6
	Šídák's multiple comparisons test	Predicted (LS) mean diff.	95.00% CI of diff.			Šídák's multiple comparisons test	Mean Diff.	95.00% CI of diff.
	male-RIPK1 - female-RIPK1					male-RIPK3 - FEmale-RIPK3
	Baseline	-0.2	-8.145 to 7.745			Sham	-0.195	-0.4937 to 0.1037
	0	-2.4	-10.35 to 5.545			0	0.7318	-0.9017 to 2.365
	3	8.2	0.2548 to 16.15			3	0.21	-7.769 to 8.189
	6	12.8	4.855 to 20.75			6	0.06357	-1.071 to 1.198
	12	10.8	2.855 to 18.75			12	1.036	-14.16 to 16.24
	24	18.65	10.22 to 27.08			24	1.336	0.8784 to 1.795
	48	16.2	8.255 to 24.15			48	0.7765	-5.108 to 6.661
	72(hrs)	12	4.055 to 19.95			72(hrs)	1.306	-5.038 to 7.649

## Sheet: Figure 7
	Šídák's multiple comparisons test	Mean Diff.	95.00% CI of diff.				Šídák's multiple comparisons test	Mean Diff.	95.00% CI of diff.
	male-IL-β - female-IL-β						male-TNF-α - female-TNF-α
	Normal	0.006667	-0.5947 to 0.6081				Normal	0.02333	-4.448 to 4.495
	0	30.93	15.66 to 46.21				0	-0.9	-5.372 to 3.572
	3	13.27	3.015 to 23.52				3	0	-4.472 to 4.472
	6	22.43	5.487 to 39.38				6	6.433	1.962 to 10.91
	12	9	-16.06 to 34.06				12	6.8	2.328 to 11.27
	24	0.5	-8.187 to 9.187				24	-3.833	-8.305 to 0.6384
	48	3.4	-0.9577 to 7.758				48	4.733	0.2616 to 9.205
	72(hrs)	1.833	-3.976 to 7.642				72(hrs)	3.5	-0.9717 to 7.972

## Sheet: Figure8
	Plasma Creatinine						p-MLKL
	Šídák's multiple comparisons test	Mean Diff.	95.00% CI of diff.				Tukey's multiple comparisons test	Mean Diff.	95.00% CI of diff.
							m-sham vs. f-sham	0	-0.2801 to 0.2801
	Baseline						m-sham vs. oe	-0.2767	-0.5568 to 0.003451
	male-Sham vs. male-AKI	-0.02375	-0.2073 to 0.1598				m-sham vs. m-aki	-0.87	-1.150 to -0.5899
	male-Sham vs. female-Sham	0.01	-0.1736 to 0.1936				m-sham vs. f-aki	0.08667	-0.1935 to 0.3668
	male-Sham vs. female-AKI	-0.0275	-0.2111 to 0.1561				f-sham vs. oe	-0.2767	-0.5568 to 0.003451
	male-Sham vs. OE-Sham	0.0125	-0.1711 to 0.1961				f-sham vs. m-aki	-0.87	-1.150 to -0.5899
	male-Sham vs. OE-AKI	0.0075	-0.1761 to 0.1911				f-sham vs. f-aki	0.08667	-0.1935 to 0.3668
	male-AKI vs. female-Sham	0.03375	-0.1498 to 0.2173				oe vs. m-aki	-0.5933	-0.8735 to -0.3132
	male-AKI vs. female-AKI	-0.00375	-0.1873 to 0.1798				oe vs. f-aki	0.3633	0.08322 to 0.6435
	male-AKI vs. OE-Sham	0.03625	-0.1473 to 0.2198				m-aki vs. f-aki	0.9567	0.6765 to 1.237
	male-AKI vs. OE-AKI	0.03125	-0.1523 to 0.2148
	female-Sham vs. female-AKI	-0.0375	-0.2211 to 0.1461
	female-Sham vs. OE-Sham	0.0025	-0.1811 to 0.1861
	female-Sham vs. OE-AKI	-0.0025	-0.1861 to 0.1811
	female-AKI vs. OE-Sham	0.04	-0.1436 to 0.2236
	female-AKI vs. OE-AKI	0.035	-0.1486 to 0.2186
	OE-Sham vs. OE-AKI	-0.005	-0.1886 to 0.1786
	6
	male-Sham vs. male-AKI	-0.3828	-0.5664 to -0.1992
	male-Sham vs. female-Sham	0.02125	-0.1623 to 0.2048
	male-Sham vs. female-AKI	-0.2005	-0.3841 to -0.01691
	male-Sham vs. OE-Sham	0.02125	-0.1623 to 0.2048
	male-Sham vs. OE-AKI	-0.3313	-0.5148 to -0.1477
	male-AKI vs. female-Sham	0.4041	0.2205 to 0.5876
	male-AKI vs. female-AKI	0.1823	-0.001251 to 0.3659
	male-AKI vs. OE-Sham	0.4041	0.2205 to 0.5876
	male-AKI vs. OE-AKI	0.05156	-0.1320 to 0.2351
	female-Sham vs. female-AKI	-0.2217	-0.4053 to -0.03816
	female-Sham vs. OE-Sham	0	-0.1836 to 0.1836
	female-Sham vs. OE-AKI	-0.3525	-0.5361 to -0.1689
	female-AKI vs. OE-Sham	0.2217	0.03816 to 0.4053
	female-AKI vs. OE-AKI	-0.1308	-0.3143 to 0.05281
	OE-Sham vs. OE-AKI	-0.3525	-0.5361 to -0.1689
	24
	male-Sham vs. male-AKI	-1.955	-2.138 to -1.771
	male-Sham vs. female-Sham	0.01	-0.1736 to 0.1936
	male-Sham vs. female-AKI	-0.8523	-1.036 to -0.6688
	male-Sham vs. OE-Sham	0.015	-0.1686 to 0.1986
	male-Sham vs. OE-AKI	-1.155	-1.339 to -0.9714
	male-AKI vs. female-Sham	1.965	1.781 to 2.148
	male-AKI vs. female-AKI	1.102	0.9186 to 1.286
	male-AKI vs. OE-Sham	1.97	1.786 to 2.153
	male-AKI vs. OE-AKI	0.7995	0.6159 to 0.9831
	female-Sham vs. female-AKI	-0.8623	-1.046 to -0.6788
	female-Sham vs. OE-Sham	0.005	-0.1786 to 0.1886
	female-Sham vs. OE-AKI	-1.165	-1.349 to -0.9814
	female-AKI vs. OE-Sham	0.8673	0.6838 to 1.051
	female-AKI vs. OE-AKI	-0.3027	-0.4862 to -0.1191
	OE-Sham vs. OE-AKI	-1.17	-1.354 to -0.9864
	72(hrs)
	male-Sham vs. male-AKI	-0.8709	-1.054 to -0.6873
	male-Sham vs. female-Sham	0.005	-0.1786 to 0.1886
	male-Sham vs. female-AKI	-0.01544	-0.1990 to 0.1681
	male-Sham vs. OE-Sham	0.01	-0.1736 to 0.1936
	male-Sham vs. OE-AKI	-0.245	-0.4286 to -0.06142
	male-AKI vs. female-Sham	0.8759	0.6923 to 1.059
	male-AKI vs. female-AKI	0.8554	0.6719 to 1.039
	male-AKI vs. OE-Sham	0.8809	0.6973 to 1.064
	male-AKI vs. OE-AKI	0.6259	0.4423 to 0.8095
	female-Sham vs. female-AKI	-0.02044	-0.2040 to 0.1631
	female-Sham vs. OE-Sham	0.005	-0.1786 to 0.1886
	female-Sham vs. OE-AKI	-0.25	-0.4336 to -0.06642
	female-AKI vs. OE-Sham	0.02544	-0.1581 to 0.2090
	female-AKI vs. OE-AKI	-0.2296	-0.4131 to -0.04599
	OE-Sham vs. OE-AKI	-0.255	-0.4386 to -0.07142
	Test details	Mean 1	Mean 2
	Baseline
	male-Sham vs. male-AKI	0.075	0.09875
	male-Sham vs. female-Sham	0.075	0.065
	male-Sham vs. female-AKI	0.075	0.1025
	male-Sham vs. OE-Sham	0.075	0.0625
	male-Sham vs. OE-AKI	0.075	0.0675
	male-AKI vs. female-Sham	0.09875	0.065
	male-AKI vs. female-AKI	0.09875	0.1025
	male-AKI vs. OE-Sham	0.09875	0.0625
	male-AKI vs. OE-AKI	0.09875	0.0675
	female-Sham vs. female-AKI	0.065	0.1025
	female-Sham vs. OE-Sham	0.065	0.0625
	female-Sham vs. OE-AKI	0.065	0.0675
	female-AKI vs. OE-Sham	0.1025	0.0625
	female-AKI vs. OE-AKI	0.1025	0.0675
	OE-Sham vs. OE-AKI	0.0625	0.0675
	6
	male-Sham vs. male-AKI	0.09125	0.4741
	male-Sham vs. female-Sham	0.09125	0.07
	male-Sham vs. female-AKI	0.09125	0.2917
	male-Sham vs. OE-Sham	0.09125	0.07
	male-Sham vs. OE-AKI	0.09125	0.4225
	male-AKI vs. female-Sham	0.4741	0.07
	male-AKI vs. female-AKI	0.4741	0.2917
	male-AKI vs. OE-Sham	0.4741	0.07
	male-AKI vs. OE-AKI	0.4741	0.4225
	female-Sham vs. female-AKI	0.07	0.2917
	female-Sham vs. OE-Sham	0.07	0.07
	female-Sham vs. OE-AKI	0.07	0.4225
	female-AKI vs. OE-Sham	0.2917	0.07
	female-AKI vs. OE-AKI	0.2917	0.4225
	OE-Sham vs. OE-AKI	0.07	0.4225
	24
	male-Sham vs. male-AKI	0.085	2.04
	male-Sham vs. female-Sham	0.085	0.075
	male-Sham vs. female-AKI	0.085	0.9373
	male-Sham vs. OE-Sham	0.085	0.07
	male-Sham vs. OE-AKI	0.085	1.24
	male-AKI vs. female-Sham	2.04	0.075
	male-AKI vs. female-AKI	2.04	0.9373
	male-AKI vs. OE-Sham	2.04	0.07
	male-AKI vs. OE-AKI	2.04	1.24
	female-Sham vs. female-AKI	0.075	0.9373
	female-Sham vs. OE-Sham	0.075	0.07
	female-Sham vs. OE-AKI	0.075	1.24
	female-AKI vs. OE-Sham	0.9373	0.07
	female-AKI vs. OE-AKI	0.9373	1.24
	OE-Sham vs. OE-AKI	0.07	1.24
	72(hrs)
	male-Sham vs. male-AKI	0.0775	0.9484
	male-Sham vs. female-Sham	0.0775	0.0725
	male-Sham vs. female-AKI	0.0775	0.09294
	male-Sham vs. OE-Sham	0.0775	0.0675
	male-Sham vs. OE-AKI	0.0775	0.3225
	male-AKI vs. female-Sham	0.9484	0.0725
	male-AKI vs. female-AKI	0.9484	0.09294
	male-AKI vs. OE-Sham	0.9484	0.0675
	male-AKI vs. OE-AKI	0.9484	0.3225
	female-Sham vs. female-AKI	0.0725	0.09294
	female-Sham vs. OE-Sham	0.0725	0.0675
	female-Sham vs. OE-AKI	0.0725	0.3225
	female-AKI vs. OE-Sham	0.09294	0.0675
	female-AKI vs. OE-AKI	0.09294	0.3225
	OE-Sham vs. OE-AKI	0.0675	0.3225
